# Supplementary material for: Evaluation of Quantitative Platforms for Single Target Mass Spectrometry Imaging
Source: Pharmaceuticals (Basel). 2022 Sep 23;15(10):1180. doi: 10.3390/ph15101180 (PMC9609477; doi:10.3390/ph15101180)
Supplement: Supplementary file 1 [file pharmaceuticals-15-01180-s001.zip]

Archive with 1 entries (1 files):
- pharmaceuticals-1909070-supplementary.pdf
